# Supplementary material for: Expression Analysis of ZPB2a and Its Regulatory Role in Sperm-Binding in Viviparous Teleost Black Rockfish
Source: Int J Mol Sci. 2022 Aug 22;23(16):9498. doi: 10.3390/ijms23169498 (PMC9409380; doi:10.3390/ijms23169498)
Supplement: Supplementary file 1 [file ijms-23-09498-s001.zip]

Archive with 8 entries (8 files):
- Figure S1.jpg
- Figure S2.jpg
- Figure S3.jpg
- Figure S4.jpg
- supplementary video S1.avi
- supplementary video S2.avi
- Table S1.pdf
- Table S2.pdf
